# Supplementary material for: Ligiamycins A and B, Decalin-Amino-Maleimides from the Co-Culture of Streptomyces sp. and Achromobacter sp. Isolated from the Marine Wharf Roach, Ligia exotica
Source: Mar Drugs. 2022 Jan 18;20(2):83. doi: 10.3390/md20020083 (PMC8878407; doi:10.3390/md20020083)
Supplement: Supplementary file 1 [file marinedrugs-20-00083-s001.zip]

Archive with 1 entries (1 files):
- marinedrugs-1519459-supplementary.pdf
